# Supplementary material for: Residue and Risk Assessment of Fluopyram in Carrot Tissues
Source: Molecules. 2022 Aug 29;27(17):5544. doi: 10.3390/molecules27175544 (PMC9457905; doi:10.3390/molecules27175544)
Supplement: Supplementary file 1 [file molecules-27-05544-s001.zip]

Archive with 1 entries (1 files):
- molecules-1814038-supplementary.pdf
